# Supplementary material for: Health and socioeconomic well-being of women with endometriosis and provoked vestibulodynia: Longitudinal insights from Swedish registry data
Source: PLoS One. 2024 Sep 3;19(9):e0307412. doi: 10.1371/journal.pone.0307412 (PMC11371220; doi:10.1371/journal.pone.0307412)
Supplement: S2 Fig — (a) In-patient visits (b) Out-patient visits (c) Earnings (SEK) (d) Income from sickness benefits (SEK) (e) Income from unemployment benefits (SEK). Coefficient plots with point estimates and 95% confidence interval. Black line represents control women. (ZIP) [file pone.0307412.s003.zip]

Archive with 5 entries (5 files):
- Fig S2a.tif
- Fig S2b.tif
- Fig S2c.tif
- Fig S2d.tif
- Fig S2e.tif
